# Supplementary material for: Effects of Free-Range Systems on Muscle Fiber Characteristics and Welfare Indicators in Geese
Source: Animals (Basel). 2025 Jan 22;15(3):304. doi: 10.3390/ani15030304 (PMC11816273; doi:10.3390/ani15030304)
Supplement: Supplementary file 1 [file animals-15-00304-s001.zip]

Archive with 1 entries (1 files):
- animals-3352710-supplementary.pdf
